# Supplementary material for: Chewing, dentition and tooth wear in Hippopotamidae (Hippopotamus amphibius and Choeropsis liberiensis)
Source: PLoS One. 2023 Oct 4;18(10):e0291825. doi: 10.1371/journal.pone.0291825 (PMC10550173; doi:10.1371/journal.pone.0291825)
Supplement: S1 Data — (XLSX) [file pone.0291825.s002.xlsx]

## Sheet: Tooth measurements
Species	Age	Origin	Collected in	Collection ID	Sex	Age category Laws	Upper jaw	Jaw side	M3										M2										M1															P4				P4 Deciduous Tooth
									Width Cusp 2	Width Cusp 1		Height Cusp 2	Height Cusp 1	Width Average	Height Average	Tooth Length	Tooth area		Width Cusp 2	Width Cusp 1		Height Cusp 2	Height Cusp 1	Width Average	Height Average	Tooth Length	Tooth Area		Width Cusp 2	Width Cusp 1		Height Cusp 2	Height Cusp 1	Width Average	Height Average	Tooth Length	Tooth Area		Sum Molar Tooth Length	Sum Molar Tooth Area	Average Molar Tooth Area in the upper jaw per side	Sum of the Molar Tooth Area of an Individual		Width	Height	Tooth Length		Width Cusp 3	Width Cusp 2
Clib	adult	unknown	Zurich	20229		17	Upper jaw	Left	2.4	2.7	x	1.3	1.2	2.55	1.25	2.5	6.375		2.6	2.5		1.3	1.3	2.55	1.3	2	5.1		2	1.8	x	0.6	0.6	1.9	0.6	1.2	2.28		5.7	13.755	14.645	29.29		1.6	1.5	1.7
Clib	adult	unknown	Zurich	20229		17	Upper jaw	Right	2.7	2.8	x	2	1.8	2.75	1.9	2.6	7.15		2.6	2.6		1.1	1.4	2.6	1.25	2.2	5.72		2.1	2	x	1.2	1	2.05	1.1	1.3	2.665		6.1	15.535				1.8	2.1	1.5
Clib	adult	unknown	Basel	10941		15	Upper jaw	Left	1.8	2.2	x	2	2.2	2	2.1	2.8	5.6		2.4	2.6	x	1.5	1.6	2.5	1.55	2.7	6.75		2.1	2	x	0.9	1.1	2.05	1	1.8	3.69		7.3	16.04	15.4425	30.885		1.4	1.5	1.1
Clib	adult	unknown	Basel	10941		15	Upper jaw	Right	2	2.3	x	2.1	1.8	2.15	1.95	2.3	4.945		2.5	2.5		1.7	1.4	2.5	1.55	2.6	6.5		2.1	1.9	x	0.8	0.8	2	0.8	1.7	3.4		6.6	14.845				1.5	1	1.4
Clib	adult	unknown	Basel	11886		12	Upper jaw	Left	1.8	2	x	2.1	2.4	1.9	2.25	2.4	4.56		2	2.1	x	2.2	2.2	2.05	2.2	2.6	5.33		2.1	2	x	1.5	1.3	2.05	1.4	2.2	4.51		7.2	14.4	14.1625	28.325		1.7	2	1.1
Clib	adult	unknown	Basel	11886		12	Upper jaw	Right	1.8	2.1	x	2	2.3	1.95	2.15	2.3	4.485		2	2.2	x	2.2	1.9	2.1	2.05	2.4	5.04		2	2		1.1	1.1	2	1.1	2.2	4.4		6.9	13.925				1.6	1.8	1.2
Clib	adult	unknown	Basel	16638		16	Upper jaw	Left	2.4	2.7	x	2.3	2.4	2.55	2.35	2.8	7.14		2.5	2.5		1.4	1.4	2.5	1.4	2.8	7		2.1	1.9	x	0.8	1	2	0.9	1.7	3.4		7.3	17.54	17.03	34.06		1.8	1.2	1.5
Clib	adult	unknown	Basel	16638		16	Upper jaw	Right	2.3	2.7	x	2.2	1.8	2.5	2	2.7	6.75		2.5	2.4		1.3	1.3	2.45	1.3	2.6	6.37		2.1	1.9	x	0.9	1.2	2	1.05	1.7	3.4		7	16.52				1.7	1.5	1.3
Clib	31 years	Zoo Copenhagen	Stuttgart	45990	Female	15	Upper jaw	Left	2.4	2.9	x	1.9	2.2	2.65	2.05	2.7	7.155		2.9	2.8		1.8	1.8	2.85	1.8	2.8	7.98		2.3	2.3		1	1.3	2.3	1.15	1.9	4.37		7.4	19.505	19.2175	38.435		1.8	1.6	1.3
Clib	31 years	Zoo Copenhagen	Stuttgart	45990	Female	15	Upper jaw	Right	2.5	3.1	x	2.1	2	2.8	2.05	2.6	7.28		2.8	2.8		1.7	1.9	2.8	1.8	2.6	7.28		2.3	2.3		1.3	1.4	2.3	1.35	1.9	4.37		7.1	18.93				1.5	1.5	1.4
Clib	subadult	Liberia	Stuttgart	17547		7	Upper jaw	Left						#N/A	#N/A	#N/A	#N/A		2.2	2.3	x	2.1	2.3	2.25	2.2	3.1	6.975		2.2	2.1	x	2.1	1.8	2.15	1.95	2.3	4.945		#N/A	11.92	11.75	23.5				#N/A		1.9	1.5
Clib	subadult	Liberia	Stuttgart	17547		7	Upper jaw	Right						#N/A	#N/A	#N/A	#N/A		2.2	2.3	x	2.2	2.1	2.25	2.15	3	6.75		2.2	2	x	2.1	1.8	2.1	1.95	2.3	4.83		#N/A	11.58						#N/A		1.9	1.5
Clib	adult	Ivory Coast	Bonn	19650570	Female	15	Upper jaw	Left	2.4	2.9	x	1.8	2.2	2.65	2	2.8	7.42		2.7	2.8	x	1.5	1	2.75	1.25	2.5	6.875		2.2	2.2		0.8	0.7	2.2	0.75	1.7	3.74		7	18.035	17.725	35.45		1.7	1.1	1.6
Clib	adult	Ivory Coast	Bonn	19650570	Female	15	Upper jaw	Right	2.3	2.9	x	1.9	1.9	2.6	1.9	2.7	7.02		2.7	2.8	x	0.8	0.8	2.75	0.8	2.5	6.875		2.2	2.2		0.6	0.7	2.2	0.65	1.6	3.52		6.8	17.415				1.7	1.6	1.7
Clib	juvenile	unknown	Bonn	19830078		3	Upper jaw	Left						#N/A	#N/A	#N/A	#N/A							#N/A	#N/A	#N/A	#N/A			1.2			0.5	1.2	0.5		#N/A		0	0						#N/A		1.6	1.3
Clib	juvenile	unknown	Bonn	19830078		3	Upper jaw	Right						#N/A	#N/A	#N/A	#N/A							#N/A	#N/A	#N/A	#N/A			1.1			0.7	1.1	0.7		#N/A		0	0						#N/A		1.6	1.4
Clib	juvenile	Liberia	Bonn	19830079	Female	2	Upper jaw	Left						#N/A	#N/A	#N/A	#N/A							#N/A	#N/A	#N/A	#N/A							#N/A	#N/A		#N/A		0	0						#N/A		1.2	1.2
Clib	juvenile	Liberia	Bonn	19830079	Female	2	Upper jaw	Right						#N/A	#N/A	#N/A	#N/A							#N/A	#N/A	#N/A	#N/A							#N/A	#N/A		#N/A		0	0						#N/A		1.3	1.3
Clib	subadult	unknown	Jena	2713		6	Upper jaw	Left						#N/A	#N/A	#N/A	#N/A		2.1	2.2	x	1.8	1.9	2.15	1.85	2.6	5.59		2.1	2	x	1.8	1.6	2.05	1.7	2.3	4.715		#N/A	10.305	10.4225	20.845				#N/A		1.8	1.6
Clib	subadult	unknown	Jena	2713		6	Upper jaw	Right						#N/A	#N/A	#N/A	#N/A		2.1	2.3	x	1.7	2.1	2.2	1.9	2.5	5.5		2.2	2	x	1.9	1.5	2.1	1.7	2.4	5.04		#N/A	10.54						#N/A		1.7	1.5
Clib	subadult	unknown	Frankfurt	97822	Female	5	Upper jaw	Left						#N/A	#N/A	#N/A	#N/A							#N/A	#N/A	#N/A	#N/A		1.9	1.9		1.5	1.7	1.9	1.6	2.2	4.18		#N/A	4.18	4.235	8.47				#N/A		1.8	1.3
Clib	subadult	unknown	Frankfurt	97822	Female	5	Upper jaw	Right						#N/A	#N/A	#N/A	#N/A							#N/A	#N/A	#N/A	#N/A		2	1.9	x	1.7	1.6	1.95	1.65	2.2	4.29		#N/A	4.29						#N/A		1.7	1.5
Clib	adult	Liberia	Frankfurt	2634	Female	10	Upper jaw	Left	2	2.8	x	1.9	2.4	2.4	2.15	2.9	6.96		2.5	2.5		2.2	2.2	2.5	2.2	2.8	7		2.1	1.9	x	1.4	1.5	2	1.45	2.2	4.4		7.9	18.36	19.13	38.26		1.8	1.9	1.6
Clib	adult	Liberia	Frankfurt	2634	Female	10	Upper jaw	Right	2.2	2.8	x	1.8	2.3	2.5	2.05	3.1	7.75		2.4	2.6	x	2.3	2.2	2.5	2.25	3.1	7.75		2.1	1.9	x	1.4	1.4	2	1.4	2.2	4.4		8.4	19.9				1.7	1.8	1.8
Clib	adult	Zoo Berlin	Hamburg	8413	Male	17	Upper jaw	Left	2.4	2.7	x	1.7	2.1	2.55	1.9	2.8	7.14		2.6	2.7	x	1.5	1.8	2.65	1.65	2.6	6.89		2.2	2.3		1.2	2	2.25	1.6	1.9	4.275		7.3	18.305	18.1975	36.395		2	1.4	1.4
Clib	adult	Zoo Berlin	Hamburg	8413	Male	17	Upper jaw	Right	2.5	2.9	x	1.8	1.9	2.7	1.85	2.7	7.29		2.7	2.8	x	1.9	1.9	2.75	1.9	2.4	6.6		2.2	2	x	1.3	1.4	2.1	1.35	2	4.2		7.1	18.09				1.9	1.7	1.4
Clib	adult	Ivory Coast	Hamburg	9829		17	Upper jaw	Left	2.3	2.8	x	1.6	1.7	2.55	1.65	2.7	6.885		2.6	2.7	x	1.1	1	2.65	1.05	2.4	6.36		2.1	1.8	x	0.8	0.9	1.95	0.85	1.3	2.535		6.4	15.78	16.1775	32.355		#N/A	#N/A	#N/A
Clib	adult	Ivory Coast	Hamburg	9829		17	Upper jaw	Right	2.4	2.7	x	1.8	1.7	2.55	1.75	2.7	6.885		2.5	2.5		1.4	0.9	2.5	1.15	2.4	6		2.2	1.9	x	1.3	1.1	2.05	1.2	1.8	3.69		6.9	16.575				#N/A	#N/A	#N/A
Clib	juvenile	Zoo Leipzig	Hamburg	595	Female	2	Upper jaw	Left						#N/A	#N/A	#N/A	#N/A							#N/A	#N/A	#N/A	#N/A							#N/A	#N/A		#N/A		0	0						#N/A		1.9	1.5
Clib	juvenile	Zoo Leipzig	Hamburg	595	Female	2	Upper jaw	Right						#N/A	#N/A	#N/A	#N/A							#N/A	#N/A	#N/A	#N/A							#N/A	#N/A		#N/A		0	0						#N/A		2	1.6
Clib	subadult	Liberia	Hamburg	5237		5	Upper jaw	Left						#N/A	#N/A	#N/A	#N/A							#N/A	#N/A	#N/A	#N/A		1.9	1.9		1.6	1.7	1.9	1.65	2.3	4.37		#N/A	4.37	4.385	8.77				#N/A		1.9	1.6
Clib	subadult	Liberia	Hamburg	5237		5	Upper jaw	Right						#N/A	#N/A	#N/A	#N/A							#N/A	#N/A	#N/A	#N/A		2	2		1.7	1.5	2	1.6	2.2	4.4		#N/A	4.4						#N/A		1.9	1.6
Clib	adult	Ivory Coast	Berlin	17499		17	Upper jaw	Left	2.3	2.6	x	1.7	1.5	2.45	1.6	2.6	6.37		2.6	2.6		1.2	1.1	2.6	1.15	2.6	6.76		2.2	2	x	0.8	0.8	2.1	0.8	1.8	3.78		7	16.91	17.3225	34.645		1.4	1.1	1.6
Clib	adult	Ivory Coast	Berlin	17499		17	Upper jaw	Right	2.2	2.7	x	1.6	1.3	2.45	1.45	2.6	6.37		2.6	2.6		1.3	1	2.6	1.15	2.8	7.28		2.2	2.1	x	0.8	0.9	2.15	0.85	1.9	4.085		7.3	17.735				1.3	1.3	1.7
Clib	subadult	unknown	Berlin	77240		10	Upper jaw	Left						#N/A	#N/A	#N/A	#N/A		2.4	2.7	x	2	1.9	2.55	1.95	2.6	6.63		2.2	2.2		1.4	1.3	2.2	1.35	2.1	4.62		#N/A	11.25	11.8575	23.715				#N/A		1.8	1.4
Clib	subadult	unknown	Berlin	77240		10	Upper jaw	Right						#N/A	#N/A	#N/A	#N/A		2.5	2.8	x	2.1	2	2.65	2.05	3	7.95		2.2	2.1	x	1.4	1.2	2.15	1.3	2.1	4.515		#N/A	12.465						#N/A		1.8	1.5
Clib	juvenile	unknown	Berlin	77242	Male	5	Upper jaw	Left						#N/A	#N/A	#N/A	#N/A							#N/A	#N/A	#N/A	#N/A		1.9	1.7	x	1.6	1.5	1.8	1.55	2.2	3.96		#N/A	3.96	3.96	7.92				#N/A		1.8	1.5
Clib	juvenile	unknown	Berlin	77242	Male	5	Upper jaw	Right						#N/A	#N/A	#N/A	#N/A							#N/A	#N/A	#N/A	#N/A		1.9	1.7	x	1.8	1.6	1.8	1.7	2.2	3.96		#N/A	3.96						#N/A		1.8	1.5
																					15
Clib	neonate	Liberia	Berlin	33726		2	Upper jaw	Left						#N/A	#N/A	#N/A	#N/A				26			#N/A	#N/A	0	#N/A							#N/A	#N/A	0	#N/A		0	0						#N/A
Clib	neonate	Liberia	Berlin	33726		2	Upper jaw	Right						#N/A	#N/A	#N/A	#N/A				0.576923			#N/A	#N/A	0	#N/A				22			#N/A	#N/A	0	#N/A		0	0						#N/A			18
																															32																		0.888889
Clib	neonate	Zoo	Berlin	46517		2	Upper jaw	Left						#N/A	#N/A	#N/A	#N/A							#N/A	#N/A	0	#N/A				0.6875			#N/A	#N/A	0	#N/A		0	0						#N/A
Clib	neonate	Zoo	Berlin	46517		2	Upper jaw	Right						#N/A	#N/A	#N/A	#N/A							#N/A	#N/A	0	#N/A							#N/A	#N/A	0	#N/A		0	0						#N/A
																									#N/A		0
Hamph	adult	unknown	Zurich	13619		13	Upper jaw	Left	3.7	3.8	x	3.8	3.8	3.75	3.8	5	18.75		3.8	3		3.5	3.8	3.4	3.65	5.2	17.68		4.1	3.6	1	2.4	2.3	3.85	2.35	3.9	15.015		14.1	51.445	53.9225	107.845		3.2	3	3
Hamph	adult	unknown	Zurich	13619		13	Upper jaw	Right	3.7	3.6		4	3.9	3.65	3.95	4.9	17.885		4.4	4.5	1	3.5	3.5	4.45	3.5	5.5	24.475		3.9	3.3	1	2.3	2.2	3.6	2.25	3.9	14.04		14.3	56.4				2.9	2.9	2.6
Hamph	adult	unknown	Zurich	14509		11	Upper jaw	Left	3.6	3.7	x	3.7	4.5	3.65	4.1	4.5	16.425		3.8	3.9	1	3.9	3.6	3.85	3.75	4.4	16.94		3.7	3.4	1	2.6	2.8	3.55	2.7	4.3	15.265		13.2	48.63	47.08	94.16		2.8	3.3	2.6
Hamph	adult	unknown	Zurich	14509		11	Upper jaw	Right	3.3	3.5	x	3.8	4.4	3.4	4.1	4.4	14.96		3.5	3.8	1	3.1	3.9	3.65	3.5	4.5	16.425		3.3	3.6		2.9	2.7	3.45	2.8	4.1	14.145		13	45.53				2.7	2.3	2.4
Hamph	juvenile	unknown	Zurich	14507		4	Upper jaw	Left						#N/A	#N/A	#N/A	#N/A							#N/A	#N/A	#N/A			2.9	3.2		2.5	3.7	3.05	3.1	4.2	12.81		#N/A	12.81	13.445	26.89				#N/A		3.2	2.9
Hamph	juvenile	unknown	Zurich	14507		4	Upper jaw	Right						#N/A	#N/A	#N/A	#N/A							#N/A	#N/A	#N/A			3.2	3.2		2.5	3.6	3.2	3.05	4.4	14.08		#N/A	14.08						#N/A		2.9	2.5
Hamph	juvenile	unknown	Zurich	14506		6	Upper jaw	Left						#N/A	#N/A	#N/A	#N/A			3			2.2	3	2.2	4.1	12.3		3.1	3.3		3.4	3.6	3.2	3.5	4.4	14.08		#N/A	26.38	27.865	55.73				#N/A		3.3	2.9
Hamph	juvenile	unknown	Zurich	14506		6	Upper jaw	Right						#N/A	#N/A	#N/A	#N/A			3.4			1.7	3.4	1.7	4.1	13.94		3.4	3.3	1	3.6	3.8	3.35	3.7	4.6	15.41		#N/A	29.35						#N/A		3	2.9
Hamph	adult	unknown	Zurich	14508		9	Upper jaw	Left	2.6	3.5	x	2	3	3.05	2.5	4.7	14.335		4	4.2	1	3.6	3.5	4.1	3.55	5.7	23.37		3.8	3.8		2.8	2.8	3.8	2.8	4.8	18.24		15.2	55.945	55.34	110.68				#N/A
Hamph	adult	unknown	Zurich	14508		9	Upper jaw	Right	2.7	3.3	x	2.2	3.1	3	2.65	4.2	12.6		3.7	4.1	1	3.7	4.2	3.9	3.95	5.9	23.01		3.8	3.7	1	3.4	3.1	3.75	3.25	5.1	19.125		15.2	54.735						#N/A
Hamph	adult	unknown	Zurich	17912		11	Upper jaw	Left	3.5	3.7	x	2.7	3.2	3.6	2.95	4.6	16.56		3.9	3.9		2.7	2.5	3.9	2.6	4.9	19.11		3.9	3.9		2	1.9	3.9	1.95	4	15.6		13.5	51.27	50.7475	101.495		3.1	2.7	2.8
Hamph	adult	unknown	Zurich	17912		11	Upper jaw	Right	3.6	4.3	x	2.8	3.3	3.95	3.05	3.9	15.405		4.3	4.4	1	2.9	2.6	4.35	2.75	4.9	21.315		3.8	3.5	1	2.2	2.5	3.65	2.35	3.7	13.505		12.5	50.225				3	3.2	2.6
Hamph	juvenile	unknown	Basel	16639		7	Upper jaw	Left						#N/A	#N/A	#N/A	#N/A		3.3	3.7	1	2.6	3.3	3.5	2.95	3.9	13.65		3.5	3.9		3.1	3	3.7	3.05	4.5	16.65		#N/A	30.3	30.355	60.71				#N/A
Hamph	juvenile	unknown	Basel	16639		7	Upper jaw	Right						#N/A	#N/A	#N/A	#N/A		3.2	3.6	1	2.9	3.1	3.4	3	3.9	13.26		3.3	3.7		2.9	3.2	3.5	3.05	4.9	17.15		#N/A	30.41						#N/A		3.1	2.7
Hamph	adult	unknown	Basel	6498		10	Upper jaw	Left	3.5	4.2	x	3	4.1	3.85	3.55	5.1	19.635		4.2	4.2		4	3.9	4.2	3.95	5.3	22.26		4.5	3.9	1	3.4	2.9	4.2	3.15	4.9	20.58		15.3	62.475	61.9375	123.875		2.9	2.8	2.8
Hamph	adult	unknown	Basel	6498		10	Upper jaw	Right	3.6	4.1	x	3	4	3.85	3.5	5.1	19.635		4.3	4.2		4.8	4	4.25	4.4	5.1	21.675		4.3	3.9	1	2.9	2.4	4.1	2.65	4.9	20.09		15.1	61.4				3.2	2.7	3
Hamph	juvenile	unknown	Basel	C2294		6	Upper jaw	Left						#N/A	#N/A	#N/A	#N/A							#N/A	#N/A	#N/A	#N/A		4	3.7	1	3.6	3.6	3.85	3.6	4.6	17.71		#N/A	17.71	17.25	34.5				#N/A		3.2	2.9
Hamph	juvenile	unknown	Basel	C2294		6	Upper jaw	Right						#N/A	#N/A	#N/A	#N/A							#N/A	#N/A	#N/A	#N/A		3.7	3.6	1	3.5	3.6	3.65	3.55	4.6	16.79		#N/A	16.79						#N/A		3.2	2.9
Hamph	adult	unknown	Basel	C286i		14	Upper jaw	Left	3.4	3.4		3.1	3.7	3.4	3.4	4	13.6		3.6	3.7	1	3	3	3.65	3	4.4	16.06		4	3.8	1	2.4	2.3	3.9	2.35	3.9	15.21		12.3	44.87	44.5975	89.195				#N/A		3.2	3.3
Hamph	adult	unknown	Basel	C286i		14	Upper jaw	Right	3	3.3	x	2.7	3.7	3.15	3.2	3.9	12.285		4	4		3	2.8	4	2.9	4.4	17.6		3.9	3.7	1	2	2	3.8	2	3.8	14.44		12.1	44.325						#N/A		3.1	3
Hamph	5 Months	Zoo Zurich	Zurich	15968	Male	1	Upper jaw	Left						#N/A	#N/A	#N/A	#N/A							#N/A	#N/A	#N/A	#N/A							#N/A	#N/A	#N/A	#N/A		0	0						#N/A
Hamph	5 Months	Zoo Zurich	Zurich	15968	Male	1	Upper jaw	Right						#N/A	#N/A	#N/A	#N/A							#N/A	#N/A	#N/A	#N/A							#N/A	#N/A	#N/A	#N/A		0	0						#N/A
Hamph	juvenile	unknown	Zurich	16785		1	Upper jaw	Left						#N/A	#N/A	#N/A	#N/A							#N/A	#N/A	#N/A	#N/A							#N/A	#N/A	#N/A	#N/A		0	0						#N/A
Hamph	juvenile	unknown	Zurich	16785		1	Upper jaw	Right						#N/A	#N/A	#N/A	#N/A							#N/A	#N/A	#N/A	#N/A							#N/A	#N/A	#N/A	#N/A		0	0						#N/A
Hamph	subadult	unknown	St. Gallen	6284		10	Upper jaw	Left	2.9	4	x	2.5	3.6	3.45	3.05	4.4	15.18		3.8	3.9	1	3.7	3.7	3.85	3.7	5	19.25		3.7	3.8		2.3	2.1	3.75	2.2	4.3	16.125		13.7	50.555	52.2425	104.485				#N/A		3.2	2.5
Hamph	subadult	unknown	St. Gallen	6284		10	Upper jaw	Right	2.9	3.9	x	2.4	3.6	3.4	3	4.8	16.32		3.8	4.1	1	3.4	3.6	3.95	3.5	5.4	21.33		3.7	3.7		2.6	2.4	3.7	2.5	4.4	16.28		14.6	53.93						#N/A		3.2	2.7
Hamph	adult	unknown	St. Gallen	6285		#N/A	Upper jaw	Left	4.1	4.4	x	3	2.8	4.25	2.9	4.7	19.975		4.6	4.6		2.6	2.3	4.6	2.45	4.7	21.62		4	3.7	1	1.4	1.6	3.85	1.5	4.2	16.17		13.6	57.765	57.3525	114.705		2.5	2.2	3.2
Hamph	adult	unknown	St. Gallen	6285		#N/A	Upper jaw	Right	4	4.4	x	2.8	2.8	4.2	2.8	4.7	19.74		4.6	4.6		2.5	2.2	4.6	2.35	4.7	21.62		4	3.6	1	1.5	1.8	3.8	1.65	4.1	15.58		13.5	56.94				2.8	2.3	2.5
Hamph	subadult	unknown	St. Gallen	6288		8	Upper jaw	Left						#N/A	#N/A	#N/A	#N/A		3.5	3.9	1	3.5	3.9	3.7	3.7	4.6	17.02		3.8	3.7	1	2.8	3.1	3.75	2.95	4.3	16.125		#N/A	33.145	32.7825	65.565				#N/A		3.2	2.8
Hamph	subadult	unknown	St. Gallen	6288		8	Upper jaw	Right						#N/A	#N/A	#N/A	#N/A		3.4	3.9	1	3.2	3.7	3.65	3.45	4.7	17.155		3.6	3.5	1	2.8	3	3.55	2.9	4.3	15.265		#N/A	32.42						#N/A		3.2	2.8
Hamph	adult	unknown	St. Gallen	6286		12	Upper jaw	Left	3.4	4	x	3.2	4.1	3.7	3.65	4	14.8		4.5	4.5		3.3	3.5	4.5	3.4	4.9	22.05		4.1	4.4		2.4	2.4	4.25	2.4	4.2	17.85		13.1	54.7	47.75	95.5		2.6	3.4	2.8
Hamph	adult	unknown	St. Gallen	6286		12	Upper jaw	Right	4.2	4.3	x	4	4.1	4.25	4.05	4.8	20.4		4.3	4.2		3.5	2.5	4.25	3	4.8	20.4							#N/A	#N/A	#N/A	#N/A		#N/A	40.8				2.7	3.4	2.8
Hamph	adult	Sudan	Stuttgart	1640	Female	10	Upper jaw	Left	2.6	3.4	x	1.4	2.3	3	1.85	3.8	11.4		4	4.2	1	3.8	4.1	4.1	3.95	4.8	19.68		4.3	3.6	1	3.4	3.1	3.95	3.25	4	15.8		12.6	46.88	46.1475	92.295				#N/A		3.4	2.6
Hamph	adult	Sudan	Stuttgart	1640	Female	10	Upper jaw	Right	2.4	3.1	x	1.6	2.3	2.75	1.95	3.7	10.175		3.8	3.9	1	5.1	3.7	3.85	4.4	5	19.25		4.2	3.6	1	3.4	3	3.9	3.2	4.1	15.99		12.8	45.415				2.8	2.8	2.9
Hamph	adult	unknown	Stuttgart	32105		#N/A	Upper jaw	Left						#N/A	#N/A	#N/A	#N/A							#N/A	#N/A	#N/A	#N/A							#N/A	#N/A	#N/A	#N/A		#N/A	0	29.135	58.27				#N/A
Hamph	adult	unknown	Stuttgart	32105		#N/A	Upper jaw	Right	4.6	5	x	4.2	4	4.8	4.1	4.5	21.6		4.7	4.8	1	2.8	2.8	4.75	2.8	4.6	21.85		4.1	3.7	1	2.2	2.1	3.9	2.15	3.8	14.82		12.9	58.27				2.7	2.7	2.9
Hamph	adult	unknown	Stuttgart	17524		10	Upper jaw	Left	4.3	4.4	x	3.8	4.5	4.35	4.15	5.4	23.49		4.6	4.6		3.6	3.2	4.6	3.4	4.9	22.54		4	3.7	1	2.9	2.6	3.85	2.75	4.5	17.325		14.8	63.355	61.855	123.71		3.3	4	3.4
Hamph	adult	unknown	Stuttgart	17524		10	Upper jaw	Right	4	4.3	x	3.8	4.5	4.15	4.15	5.5	22.825		4.6	4.1		4.3	3.7	4.35	4	4.8	20.88		3.9	3.5	1	3.1	2.9	3.7	3	4.5	16.65		14.8	60.355						#N/A		3.2	2.8
Hamph	adult	unknown	Stuttgart	17523		10	Upper jaw	Left	4.2	2.7		4.8	5.4	3.45	5.1	5.2	17.94		4.8	4.7		3.6	3.9	4.75	3.75	4.8	22.8		4.5	3.8	1	2	2.2	4.15	2.1	4.1	17.015		14.1	57.755	57.5275	115.055		3.5	3.2	3
Hamph	adult	unknown	Stuttgart	17523		10	Upper jaw	Right	3.8	4.2	x	4.8	4.3	4	4.55	4.7	18.8		5	4.7		3.5	3.4	4.85	3.45	5.2	25.22		4.4	3.9	1	2.4	2.3	4.15	2.35	3.2	13.28		13.1	57.3				3.1	2.9	3.2
Hamph	subadult	unknown	Stuttgart	17519		7	Upper jaw	Left						#N/A	#N/A	#N/A	#N/A		3.3	3.7	1	2.9	3.6	3.5	3.25	4.2	14.7		3.4	3.5		3.3	2.6	3.45	2.95	4.2	14.49		#N/A	29.19	30.38	60.76				#N/A		3.4	2.8
Hamph	subadult	unknown	Stuttgart	17519		7	Upper jaw	Right						#N/A	#N/A	#N/A	#N/A		3.2	3.8	1	2.9	4	3.5	3.45	4.7	16.45		3.7	3.5	1	3.7	3.2	3.6	3.45	4.2	15.12		#N/A	31.57						#N/A		3.3	2.8
Hamph	adult	unknown	Stuttgart	17526		11	Upper jaw	Left	4.3	4.4	x	4.2	4.1	4.35	4.15	5.8	25.23		4.3	4.6	1	3.9	4	4.45	3.95	5.7	25.365		4.4	4	1	2.8	2.8	4.2	2.8	4.8	20.16		16.3	70.755	70.8925	141.785		3.5	2.7	3.5
Hamph	adult	unknown	Stuttgart	17526		11	Upper jaw	Right	4.4	4.4		4.4	4.1	4.4	4.25	5.8	25.52		4.5	4.7	1	3.9	3.2	4.6	3.55	5.6	25.76		4.1	3.8	1	3	2.8	3.95	2.9	5	19.75		16.4	71.03				3.4	3.9	2.2
Hamph	adult	unknown	Stuttgart	17525		17	Upper jaw	Left	4.7	5.4	x	2.9	3.9	5.05	3.4	5.6	28.28		5.6	5.6		2.9	4.1	5.6	3.5	4.7	26.32							#N/A	#N/A	#N/A	#N/A		#N/A	54.6	60.315	120.63				#N/A
Hamph	adult	unknown	Stuttgart	17525		17	Upper jaw	Right	4.9	5.2	x	3	3.3	5.05	3.15	5.6	28.28		5.1	5.2	1	2.9	3.3	5.15	3.1	4.6	23.69		3.4	4.2		1	2.3	3.8	1.65	3.7	14.06		13.9	66.03				2.7	2.9	2.8
Hamph	subadult	Tanzania	Stuttgart	41502		10	Upper jaw	Left	1.5	2.8	x	1.1	2.6	2.15	1.85	4.4	9.46		3.9	4.6	1	4	3.9	4.25	3.95	5.8	24.65		4.8	4.4	1	3.7	3.1	4.6	3.4	4.9	22.54		15.1	56.65	54.93	109.86				#N/A		3.8	3.2
Hamph	subadult	Tanzania	Stuttgart	41502		10	Upper jaw	Right	1.5	2.9	x	2.1	2.8	2.2	2.45	3.8	8.36		4	4.4	1	4.1	3.7	4.2	3.9	5.7	23.94		4.3	3.9	1	3.8	3.1	4.1	3.45	5.1	20.91		14.6	53.21						#N/A		3.7	3.1
Hamph	adult	Tanzania	Stuttgart	7320		14	Upper jaw	Left	3.5	3.8	x	3.2	3.4	3.65	3.3	4.4	16.06		4.3	4.3		2.6	2.3	4.3	2.45	4.3	18.49		3.7	3.5	1	2	1.7	3.6	1.85	3.5	12.6		12.2	47.15	46.26	92.52		2	1	2.7
Hamph	adult	Tanzania	Stuttgart	7320		14	Upper jaw	Right	3.4	3.9	x	3	2.9	3.65	2.95	4.6	16.79		4.1	4.1		2.7	2.5	4.1	2.6	4.2	17.22		3.6	3.5	1	2	1.9	3.55	1.95	3.2	11.36		12	45.37				2.9	2.5	2.5
Hamph	juvenile	unknown	Stuttgart	32102		3	Upper jaw	Left						#N/A	#N/A	#N/A	#N/A							#N/A	#N/A	#N/A	#N/A		2.4	2.6		1.8	2.2	2.5	2	3.5	8.75		#N/A	8.75	8.605	17.21				#N/A		3.3	2.7
Hamph	juvenile	unknown	Stuttgart	32102		3	Upper jaw	Right						#N/A	#N/A	#N/A	#N/A							#N/A	#N/A	#N/A	#N/A		2.1	2.6		1.8	2	2.35	1.9	3.6	8.46		#N/A	8.46						#N/A		3.1	2.8
Hamph	subadult	Togo	Stuttgart	32103		6	Upper jaw	Left						#N/A	#N/A	#N/A	#N/A		2.9	3.6	1	2.1	3.1	3.25	2.6	5	16.25		3.8	3.7	1	3.4	2.9	3.75	3.15	4.7	17.625		#N/A	33.875	33.165	66.33				#N/A		3.3	2.6
Hamph	subadult	Togo	Stuttgart	32103		6	Upper jaw	Right						#N/A	#N/A	#N/A	#N/A		2.8	3.5	1	2.5	3.4	3.15	2.95	4.9	15.435		3.8	3.6	1	2.8	2.5	3.7	2.65	4.6	17.02		#N/A	32.455						#N/A		3.3	2.5
Hamph	adult	Cameroon	Stuttgart	17522		12	Upper jaw	Left	4.6	4.5		3.1	3.2	4.55	3.15	5.6	25.48		5.2	4.9		3.9	3.5	5.05	3.7	5.6	28.28		4.4	4.1	1	2.8	2.8	4.25	2.8	4.2	17.85		15.4	71.61	70.505	141.01		3.5	2.9	2.8
Hamph	adult	Cameroon	Stuttgart	17522		12	Upper jaw	Right	4.5	4.7	x	2.9	3.2	4.6	3.05	5.5	25.3		4.9	4.8		3.7	3.4	4.85	3.55	5.5	26.675		4.4	4.1	1	2.7	2.7	4.25	2.7	4.1	17.425		15.1	69.4				3.3	3	2.7
Hamph	adult	unknown	Stuttgart	17521		11	Upper jaw	Left	2.8	3.6	x	2.1	3.1	3.2	2.6	4.9	15.68		3.8	4	1	3.7	3.7	3.9	3.7	5.1	19.89		3.8	3.6	1	2.7	2.4	3.7	2.55	4.3	15.91		14.3	51.48	52.5525	105.105		2.4	3.1	2.8
Hamph	adult	unknown	Stuttgart	17521		11	Upper jaw	Right	2.8	3.7	x	2.2	3.4	3.25	2.8	5.1	16.575		3.8	4	1	3.8	4.1	3.9	3.95	5.3	20.67		3.9	3.9		2.4	2.2	3.9	2.3	4.2	16.38		14.6	53.625				3.2	2.8	2.8
Hamph	subadult	Cameroon	Stuttgart	17520		9	Upper jaw	Left	1.5	2.3	x	0.5	1.9	1.9	1.2	3.5	6.65		3.5	3.4		3.4	3.4	3.45	3.4	4.9	16.905		3.7	3.7		2.4	2.8	3.7	2.6	4.8	17.76		13.2	41.315	41.0275	82.055				#N/A		3.5	3.1
Hamph	subadult	Cameroon	Stuttgart	17520		9	Upper jaw	Right	1.6	2.3	x	1.6	2.1	1.95	1.85	3.4	6.63		3.4	3.4		3.3	3.4	3.4	3.35	4.7	15.98		3.7	3.7		2.8	2.9	3.7	2.85	4.9	18.13		13	40.74						#N/A		2.9	2.8
Hamph	adult	Cameroon	Bonn	2014728		10	Upper jaw	Left	3.6	4	x	4	4.8	3.8	4.4	5.5	20.9		4.5	4.5		4.2	4	4.5	4.1	5.5	24.75		4.1	4	1	2.7	2.2	4.05	2.45	4.3	17.415		15.3	63.065	63.0925	126.185		3.6	3.6	3.1
Hamph	adult	Cameroon	Bonn	2014728		10	Upper jaw	Right	3.6	4.1	x	4.1	4.8	3.85	4.45	5.4	20.79		4.4	4.2		4.3	4.3	4.3	4.3	5.7	24.51		4.1	4	1	2.7	2.8	4.05	2.75	4.4	17.82		15.5	63.12				3.4	3.7	2.7
Hamph	adult	unknown	Bonn	B1		17	Upper jaw	Left	4.5	4.9	x	2.9	2.9	4.7	2.9	5.1	23.97		4.8	4.7		2.2	2.3	4.75	2.25	4.4	20.9		3.9	3.7	1	1.6	2	3.8	1.8	3.4	12.92		12.9	57.79	57.1225	114.245		2.8	2.9	2.6
Hamph	adult	unknown	Bonn	B1		17	Upper jaw	Right	4.6	4.9	x	3	2.8	4.75	2.9	4.9	23.275		4.9	4.8		2.4	2.6	4.85	2.5	4.4	21.34		3.7	3.7		1.5	1.9	3.7	1.7	3.2	11.84		12.5	56.455				2.5	2.7	2.5
Hamph	adult	unknown	Bonn	B10		15	Upper jaw	Left	4.4	4.9	x	3.9	3.7	4.65	3.8	4.8	22.32		4.7	5	1	3.1	3	4.85	3.05	5.4	26.19		3.9	3.8	1	1.9	2.9	3.85	2.4	3.6	13.86		13.8	62.37	62.835	125.67		2.8	2.5	2.2
Hamph	adult	unknown	Bonn	B10		15	Upper jaw	Right	4.4	4.9	x	3.8	4	4.65	3.9	4.8	22.32		4.8	5	1	3.2	3.1	4.9	3.15	5.3	25.97		4.1	3.8	1	1.9	2.1	3.95	2	3.8	15.01		13.9	63.3				2.8	2.9	2.8
Hamph	adult	unknown	Bonn	B2		16	Upper jaw	Left	4.3	4.9	x	4	4.4	4.6	4.2	5	23		4.7	5	1	3.5	3.4	4.85	3.45	4.3	20.855		4.1	3.8	1	2.7	2.6	3.95	2.65	3.9	15.405		13.2	59.26	58.405	116.81		3.4	2.9	2.8
Hamph	adult	unknown	Bonn	B2		16	Upper jaw	Right	4.6	4.9	x	4.4	3.7	4.75	4.05	5	23.75		4.8	4.9	1	3.2	2.7	4.85	2.95	4.2	20.37		4	3.9	1	2.3	2.5	3.95	2.4	3.4	13.43		12.6	57.55				3.7	3	2.5
Hamph	adult	evtl. engl. Kolonie	Bonn	20160745	Female ?	16	Upper jaw	Left	4.6	5.2	x	3.4	3.5	4.9	3.45	5.1	24.99		5.1	5.1		2.5	2.7	5.1	2.6	4.4	22.44		4.1	4	1	2.2	2.7	4.05	2.45	3.5	14.175		13	61.605	61.845	123.69		3	3.6	2.8
Hamph	adult	evtl. engl. Kolonie	Bonn	20160745	Female ?	16	Upper jaw	Right	4.8	5.3	x	4	3.5	5.05	3.75	5	25.25		5	5.3	1	2.7	2.8	5.15	2.75	4.4	22.66		4.1	4	1	2	2.5	4.05	2.25	3.5	14.175		12.9	62.085				2.9	3.4	2.8
Hamph	adult	Cameroon	Bonn	19540127		17	Upper jaw	Left	4.3	4.9	x	1.8	2.6	4.6	2.2	4.8	22.08		4.7	4.9	1	1.7	1.8	4.8	1.75	4.2	20.16		3.8	3.9		1.8	2	3.85	1.9	3.3	12.705		12.3	54.945	54.18	108.36		2.8	1.8	2.9
Hamph	adult	Cameroon	Bonn	19540127		17	Upper jaw	Right	4.4	5.1	x	2.2	2.3	4.75	2.25	4.6	21.85		4.6	4.9	1	1.9	2.3	4.75	2.1	4.1	19.475		3.9	3.9		1.6	2.1	3.9	1.85	3.1	12.09		11.8	53.415				2.5	2.2	3.3
Hamph	adult	Africa	Bonn	20160739	Female ?	14	Upper jaw	Left	4.8	5.3	x	4.1	4	5.05	4.05	5.2	26.26		5.5	5.4		3.5	3.3	5.45	3.4	5.1	27.795		4.3	4.1	1	1.8	1.9	4.2	1.85	3.7	15.54		14	69.595	70.6925	141.385				#N/A
Hamph	adult	Africa	Bonn	20160739	Female ?	14	Upper jaw	Right	5	5.4	x	4.7	3.9	5.2	4.3	5.3	27.56		5.4	5.4		3.5	3.2	5.4	3.35	5.2	28.08		4.4	4.1	1	1.9	2.2	4.25	2.05	3.8	16.15		14.3	71.79				2.8	2.4	2.3
Hamph	adult	Kongo	Bonn	20160744	Male?	10	Upper jaw	Left	3.3	3.6	x	2.6	3.2	3.45	2.9	4.2	14.49		3.9	4.4	1	3.6	3.3	4.15	3.45	4.8	19.92		3.5	3.4	1	2.4	2.2	3.45	2.3	3.8	13.11		12.8	47.52	47.55	95.1		3.1	3	2.6
Hamph	adult	Kongo	Bonn	20160744	Male?	10	Upper jaw	Right	3.2	3.7	x	2.9	3.3	3.45	3.1	4.3	14.835		3.9	4.3	1	3.7	3.2	4.1	3.45	4.8	19.68		3.3	3.4		2.5	2.1	3.35	2.3	3.9	13.065		13	47.58				3.1	3.3	2.8
Hamph	juvenile	Sudan	Bonn	20160741	Female	6	Upper jaw	Left						#N/A	#N/A	#N/A	#N/A							#N/A	#N/A	#N/A	#N/A		3	3.2		3.2	3.1	3.1	3.15	4.5	13.95		#N/A	13.95	14.2875	28.575				#N/A		3.3	2.8
Hamph	juvenile	Sudan	Bonn	20160741	Female	6	Upper jaw	Right						#N/A	#N/A	#N/A	#N/A							#N/A	#N/A	#N/A	#N/A		3.2	3.3		3.2	3.2	3.25	3.2	4.5	14.625		#N/A	14.625						#N/A		3.3	2.9
Hamph	subadult	unknown	Bonn	19780002		6	Upper jaw	Left						#N/A	#N/A	#N/A	#N/A			3.1			2.3	3.1	2.3	4.2	13.02		3.6	3.3	1	3.7	3.3	3.45	3.5	4.8	16.56		#N/A	29.58	30.675	61.35				#N/A		3.2	2.7
Hamph	subadult	unknown	Bonn	19780002		6	Upper jaw	Right						#N/A	#N/A	#N/A	#N/A			3.4			2.1	3.4	2.1	4.3	14.62		3.6	3.4	1	3.9	3.6	3.5	3.75	4.9	17.15		#N/A	31.77						#N/A		3.2	2.5
Hamph	adult	unknown	Bonn	20160740		11	Upper jaw	Left	3.2	3.5	x	2.8	3.1	3.35	2.95	4.4	14.74		4	4.1	1	3.1	2.8	4.05	2.95	4.6	18.63		3.9	3.7	1	2.5	2.2	3.8	2.35	4.1	15.58		13.1	48.95	48.8475	97.695				#N/A
Hamph	adult	unknown	Bonn	20160740		11	Upper jaw	Right	3.2	3.3	x	2.6	3.2	3.25	2.9	4.5	14.625		4	4.4	1	3.2	2.9	4.2	3.05	4.6	19.32		3.8	3.6	1	2.4	2.1	3.7	2.25	4	14.8		13.1	48.745				2.1	2.7	3
Hamph	subadult	Guinea	Bonn	20160743		7	Upper jaw	Left						#N/A	#N/A	#N/A	#N/A							#N/A	#N/A	#N/A	#N/A		3.4	3.5		3.1	4	3.45	3.55	5.1	17.595		#N/A	17.595	17.4675	34.935				#N/A		3.6	3
Hamph	subadult	Guinea	Bonn	20160743		7	Upper jaw	Right						#N/A	#N/A	#N/A	#N/A							#N/A	#N/A	#N/A	#N/A		3.4	3.4		3.6	3.7	3.4	3.65	5.1	17.34		#N/A	17.34						#N/A		3.6	3
Hamph	adult	Africa	Jena	1665		14	Upper jaw	Left	3.9	4.3	x	5	4.7	4.1	4.85	5.1	20.91		4.2	4.9	1	3.4	3.3	4.55	3.35	5.6	25.48		4.1	4.1		1.7	2.1	4.1	1.9	4	16.4		14.7	62.79	61.435	122.87		3.7	3.8	2.6
Hamph	adult	Africa	Jena	1665		14	Upper jaw	Right	3	3.6	x	4.3	4.8	3.3	4.55	4.8	15.84		4.5	4.9	1	3.3	3	4.7	3.15	5.4	25.38		4.1	4.1		2.1	2.7	4.1	2.4	4.6	18.86		14.8	60.08				3.4	3.4	2.9
Hamph	adult	Africa	Jena	1660		13	Upper jaw	Left	3.7	4.1	x	2.9	3.6	3.9	3.25	4.5	17.55		4.3	4.6	1	3.7	3.9	4.45	3.8	4.9	21.805		3.4	3.6		3	3.2	3.5	3.1	4.2	14.7		13.6	54.055	54.285	108.57		3.1	3.2	3.1
Hamph	adult	Africa	Jena	1660		13	Upper jaw	Right	3.5	4.1	x	3.1	3.6	3.8	3.35	4.6	17.48		4.1	4.3	1	3.6	3.7	4.2	3.65	4.8	20.16		3.8	3.7	1	3.2	2.4	3.75	2.8	4.5	16.875		13.9	54.515				3	3	3.3
Hamph	subadult	unknown	Jena	1668		8	Upper jaw	Left						#N/A	#N/A	#N/A	#N/A							#N/A	#N/A	#N/A	#N/A		3.5	3.5		3.2	3.7	3.5	3.45	4.9	17.15		#N/A	17.15	17.545	35.09				#N/A		3.4	2.8
Hamph	subadult	unknown	Jena	1668		8	Upper jaw	Right						#N/A	#N/A	#N/A	#N/A							#N/A	#N/A	#N/A	#N/A		3.5	3.4	1	3.1	3.6	3.45	3.35	5.2	17.94		#N/A	17.94						#N/A		3.4	2.9
Hamph	subadult	Africa	Jena	1661		8	Upper jaw	Left						#N/A	#N/A	#N/A	#N/A		3.6	3.7	1	3.2	3.5	3.65	3.35	4.3	15.695		3.9	3.7	1	3.3	2.6	3.8	2.95	4.5	17.1		#N/A	32.795	33.35	66.7				#N/A		3.1	2.7
Hamph	subadult	Africa	Jena	1661		8	Upper jaw	Right						#N/A	#N/A	#N/A	#N/A		3.6	3.7	1	3.2	3.3	3.65	3.25	4.5	16.425		3.8	3.8		3.3	2.7	3.8	3	4.6	17.48		#N/A	33.905						#N/A		3.2	2.7
Hamph	subadult	unknown	Jena	1837		7	Upper jaw	Left						#N/A	#N/A	#N/A	#N/A		3.4	3.8	1	3.5	3.7	3.6	3.6	4.6	16.56		3.9	3.8	1	3.8	2.9	3.85	3.35	4.7	18.095		#N/A	34.655	35.3275	70.655				#N/A		3.8	3.3
Hamph	subadult	unknown	Jena	1837		7	Upper jaw	Right						#N/A	#N/A	#N/A	#N/A		3.6	3.7	1	3.7	3.8	3.65	3.75	4.8	17.52		4	3.7	1	3.8	3	3.85	3.4	4.8	18.48		#N/A	36						#N/A		3.7	3.2
Hamph	adult	Cameroon	Jena	1666		15	Upper jaw	Left	3.6	4.5	x	3	3.5	4.05	3.25	4.9	19.845		4.7	4.6		3.4	2.2	4.65	2.8	5.1	23.715		4	4		1.1	1.5	4	1.3	3.7	14.8		13.7	58.36	58.775	117.55		3.1	2.5	3.2
Hamph	adult	Cameroon	Jena	1666		15	Upper jaw	Right	3.8	4.5	x	3	3.1	4.15	3.05	4.7	19.505		4.7	4.7		3.1	2.1	4.7	2.6	5	23.5		4.2	4.1	1	1.5	1.7	4.15	1.6	3.9	16.185		13.6	59.19				3	3.1	3.3
Hamph	adult	Africa	Jena	1659		15	Upper jaw	Left	4.2	5.4	x	2.8	2.9	4.8	2.85	5.3	25.44		4.6	5.2	1	2.2	2.4	4.9	2.3	5	24.5		4.3	4.2	1	1.6	2	4.25	1.8	3.7	15.725		14	65.665	53.99	107.98		2.9	2.7	2.7
Hamph	adult	Africa	Jena	1659		15	Upper jaw	Right						#N/A	#N/A		#N/A		4.7	5.2	1	1.9	2.7	4.95	2.3	4.9	24.255		4.4	4.2	1	1.7	2	4.3	1.85	4.2	18.06		9.1	42.315				3.3	2.1	3.7
Hamph	adult	Africa	Jena	1663		13	Upper jaw	Left	4.5	4.2		4	3.6	4.35	3.8	4.9	21.315		4.7	4.7		3	2.8	4.7	2.9	5.2	24.44		4.6	4.3	1	2.3	2.3	4.45	2.3	4.1	18.245		14.2	64	64.3825	128.765		3.6	3	3.4
Hamph	adult	Africa	Jena	1663		13	Upper jaw	Right	4.1	4.2	x	4	3.5	4.15	3.75	5.1	21.165		4.8	4.8		3.3	2.8	4.8	3.05	5.5	26.4		4.5	4.1	1	2.6	2.3	4.3	2.45	4	17.2		14.6	64.765				2.8	3.7	3.1
Hamph	adult	Africa	Jena	1667		10	Upper jaw	Left	3.9	4.3	x	3.5	3.9	4.1	3.7	5.3	21.73		4.5	4.6	1	3.6	2.7	4.55	3.15	5.3	24.115		3.9	3.7	1	2.7	2.4	3.8	2.55	4.2	15.96		14.8	61.805	63.455	126.91		2.8	3.4	3.5
Hamph	adult	Africa	Jena	1667		10	Upper jaw	Right	4.3	4.6	x	3.8	4.3	4.45	4.05	5.3	23.585		4.5	4.5		3.5	3.4	4.5	3.45	5.5	24.75		4	3.8	1	3	2.9	3.9	2.95	4.3	16.77		15.1	65.105				3.5	3.4	3.1
Hamph	neonate	Zoo Frankfurt	Jena	7344	Male	1	Upper jaw	Left						#N/A	#N/A	#N/A	#N/A							#N/A	#N/A	#N/A	#N/A							#N/A	#N/A	#N/A	#N/A		0	0						#N/A
Hamph	neonate	Zoo Frankfurt	Jena	7344	Male	1	Upper jaw	Right						#N/A	#N/A	#N/A	#N/A							#N/A	#N/A	#N/A	#N/A							#N/A	#N/A	#N/A	#N/A		0	0						#N/A
Hamph	adult	Africa	Jena	1664		10	Upper jaw	Left	3.5	3.7	x	3.7	4	3.6	3.85	5	18		3.9	4.1	1	3.8	3.1	4	3.45	5.2	20.8		4.1	4	1	2.5	2.4	4.05	2.45	4.5	18.225		14.7	57.025	54.455	108.91		2.7	3.1	2.8
Hamph	adult	Africa	Jena	1664		10	Upper jaw	Right	3.5	3.7	x	3.8	4.4	3.6	4.1	4.2	15.12		3.7	4.1	1	4.2	4.6	3.9	4.4	5.1	19.89		3.8	3.7	1	2.9	2.3	3.75	2.6	4.5	16.875		13.8	51.885				2.8	3.2	2.7
Hamph	adult	unknown	Frankfurt	480		15	Upper jaw	Left	4.3	4.5	x	3	3.6	4.4	3.3	5	22		4.7	4.7		2.4	3.1	4.7	2.75	5.2	24.44		3.9	4	1	1.6	2.1	3.95	1.85	3.7	14.615		13.9	61.055	62.4375	124.875		3	2.5	3.3
Hamph	adult	unknown	Frankfurt	480		15	Upper jaw	Right	4.4	4.7	x	3.4	3.7	4.55	3.55	5.2	23.66		4.8	4.8		2.7	3	4.8	2.85	5.2	24.96		4	4		1.9	2.2	4	2.05	3.8	15.2		14.2	63.82				2.8	2.5	2.9
Hamph	subadult	unknown	Frankfurt	479		10	Upper jaw	Left						#N/A	#N/A		#N/A		3.8	4.2	1	3.2	3.3	4	3.25	5.6	22.4		4.3	4.3		3.1	3	4.3	3.05	5.1	21.93		10.7	44.33	44.01	88.02				#N/A		3.6	2.8
Hamph	subadult	unknown	Frankfurt	479		10	Upper jaw	Right						#N/A	#N/A		#N/A		3.9	4.1	1	3.1	3.5	4	3.3	5.9	23.6		4.4	3.8	1	3.3	3.4	4.1	3.35	4.9	20.09		10.8	43.69						#N/A		3.6	2.7
Hamph	adult	Kongo	Frankfurt	482		14	Upper jaw	Left	4.1	4.5	x	4	3.4	4.3	3.7	4.6	19.78		5	4.7		3.4	3.1	4.85	3.25	4.8	23.28		4	3.7	1	1.5	1.8	3.85	1.65	3.2	12.32		12.6	55.38	56.3925	112.785		3	3.8	2.9
Hamph	adult	Kongo	Frankfurt	482		14	Upper jaw	Right	4.5	4.7	x	4	4	4.6	4	4.8	22.08		4.9	4.6		3.4	3.1	4.75	3.25	4.6	21.85		4	3.7	1	1.4	1.8	3.85	1.6	3.5	13.475		12.9	57.405				2.2	3.2	2.8
Hamph	adult	Tanzania	Frankfurt	483		15	Upper jaw	Left	3.2	4.1	x	3.4	3.6	3.65	3.5	4.6	16.79		4.2	4.6	1	3.1	3.7	4.4	3.4	5.2	22.88		3.9	4		2.1	2.1	3.95	2.1	3.9	15.405		13.7	55.075	56.7075	113.415		3.1	3	3.1
Hamph	adult	Tanzania	Frankfurt	483		15	Upper jaw	Right	3.7	4	x	3.5	3.4	3.85	3.45	5	19.25		4.4	4.8	1	3.4	3.6	4.6	3.5	5.4	24.84		3.7	3.8		2.6	2.4	3.75	2.5	3.8	14.25		14.2	58.34				2.9	3.6	2.9
Hamph	subadult	Sudan	Frankfurt	481		5	Upper jaw	Left						#N/A	#N/A	#N/A	#N/A							#N/A	#N/A	#N/A	#N/A		3.3	3.6		2.3	3.6	3.45	2.95	4.6	15.87		#N/A	15.87	15.03	30.06				#N/A		4.2	3.3
Hamph	subadult	Sudan	Frankfurt	481		5	Upper jaw	Right						#N/A	#N/A	#N/A	#N/A							#N/A	#N/A	#N/A	#N/A		3.1	3.5		2.3	3.7	3.3	3	4.3	14.19		#N/A	14.19						#N/A		4.1	3.5
Hamph	adult	Chad	Frankfurt	6426	Female (Holotypus)	17	Upper jaw	Left	4.8	5	x	2.5	2.6	4.9	2.55	4.8	23.52		5.2	4.8		2.3	2	5	2.15	4.3	21.5		3.9	3.9		1.1	2.3	3.9	1.7	3.6	14.04		12.7	59.06	54.24	108.48		2.6	1.9	2.8
Hamph	adult	Chad	Frankfurt	6426	Female (Holotypus)	17	Upper jaw	Right	4.9	5.3	x	2.8	2.7	5.1	2.75	5	25.5		5.2	5.2		2.6	2.5	5.2	2.55	4.6	23.92							#N/A	#N/A	#N/A	#N/A		#N/A	49.42				2.5	2.1	3
Hamph	adult	unknown	Frankfurt	22061		14	Upper jaw	Left	3.7	4.6	x	3.6	3.1	4.15	3.35	4.7	19.505		4.6	4.8	1	2.7	2.6	4.7	2.65	4.8	22.56		3.2	3.2		1	1.5	3.2	1.25	4	12.8		13.5	54.865	55.18	110.36				#N/A
Hamph	adult	unknown	Frankfurt	22061		14	Upper jaw	Right	4.3	4.8	x	3.8	3.4	4.55	3.6	4.7	21.385		4.2	4.8	1	3.1	2.7	4.5	2.9	4.7	21.15		3.5	3.7		1.3	1.8	3.6	1.55	3.6	12.96		13	55.495						#N/A
Hamph	adult	Chad	Frankfurt	6427	Male	16	Upper jaw	Left	4.7	5.6	x	3.2	3.3	5.15	3.25	5.2	26.78		4.9	5.1	1	2.5	2.8	5	2.65	5	25		3.8	3.8		1.9	2.3	3.8	2.1	3.6	13.68		13.8	65.46	64.6125	129.225		3.2	2.9	3.4
Hamph	adult	Chad	Frankfurt	6427	Male	16	Upper jaw	Right	4.9	5.7	x	3.9	3.4	5.3	3.65	5.5	29.15		4.9	4.9		2.4	2.5	4.9	2.45	4.6	22.54		3.6	3.3	1	2.1	2.3	3.45	2.2	3.5	12.075		13.6	63.765				3.1	2.7	3.7
Hamph	adult	unknown	Frankfurt	35452			Upper jaw	Left	4.1	4.1		4.4	4.4	4.1	4.4	5.4	22.14		5.5	5.1		4.6	4.4	5.3	4.5	5	26.5		5	4.4	1	3.5	3.5	4.7	3.5	4.9	23.03		15.3	71.67	72.845	145.69				#N/A		4.1	3.2
Hamph	adult	unknown	Frankfurt	35452			Upper jaw	Right	4.5	5.1	x	4.6	4.8	4.8	4.7	5.2	24.96		5.4	4.8		4.9	4.7	5.1	4.8	5.2	26.52		4.9	4.3	1	3.9	3.8	4.6	3.85	4.9	22.54		15.3	74.02						#N/A		4	3.4
Hamph	adult	Tansania	Frankfurt	35448		12	Upper jaw	Left	4.2	4.3	x	4.3	4.6	4.25	4.45	4.9	20.825		4.8	4.5		4.1	3.6	4.65	3.85	4.9	22.785		4.4	4.1	1	2.4	2.6	4.25	2.5	4.6	19.55		14.4	63.16	63.765	127.53		3.5	3.3	3.4
Hamph	adult	Tansania	Frankfurt	35448		12	Upper jaw	Right	4.2	4.4	x	3.9	4.5	4.3	4.2	5	21.5		4.7	4.9	1	4.2	3.6	4.8	3.9	4.9	23.52		4.4	4.2	1	2.6	2.5	4.3	2.55	4.5	19.35		14.4	64.37				3.3	3.3	3.7
Hamph	39 years	Zoo Fankfurt	Frankfurt	53506	Male	14	Upper jaw	Left	4.7	5.6	x	4.1	4.6	5.15	4.35	5.5	28.325		5.3	5.2		4.2	3.5	5.25	3.85	5.4	28.35		4.2	3.9	1	2.7	2.9	4.05	2.8	4.5	18.225		15.4	74.9	75.555	151.11		3.7	3.1	2.7
Hamph	39 years	Zoo Fankfurt	Frankfurt	53506	Male	14	Upper jaw	Right	4.5	5.1	x	4.4	4.8	4.8	4.6	5.7	27.36		5.2	5.2		4.1	3.5	5.2	3.8	5.9	30.68		4.2	3.7	1	2.8	3.4	3.95	3.1	4.6	18.17		16.2	76.21				3.9	3.7	3
Hamph	adult	unknown	Hamburg	8389		15	Upper jaw	Left	4.1	4.2	x	3.6	3.3	4.15	3.45	4.5	18.675		4.5	4.3		2.7	2.4	4.4	2.55	4.8	21.12		3.8	3.5	1	1.6	1.9	3.65	1.75	3.4	12.41		12.7	52.205	51.6375	103.275		2.7	2.7	2.5
Hamph	adult	unknown	Hamburg	8389		15	Upper jaw	Right	4.1	4.5	x	3.2	3.2	4.3	3.2	4.6	19.78		4.4	4.4	1	2.9	2.6	4.4	2.75	4.6	20.24		3.8	2.7	1	1.7	1.8	3.25	1.75	3.4	11.05		12.6	51.07				2.7	2.6	2.4
Hamph	adult	unknown	Hamburg	1068		11	Upper jaw	Left	4.2	5.1	x	4.1	3.8	4.65	3.95	4.9	22.785		4.8	5.2	1	4.1	3.6	5	3.85	5	25		3.9	3.8	1	2.3	2.2	3.85	2.25	3.5	13.475		13.4	61.26	61.1925	122.385		2.8	2.2	2.7
Hamph	adult	unknown	Hamburg	1068		11	Upper jaw	Right	3.9	4.8	x	3.4	4	4.35	3.7	4.9	21.315		5.1	5.2	1	3.9	3.3	5.15	3.6	5	25.75		3.9	3.7	1	2.7	2.3	3.8	2.5	3.7	14.06		13.6	61.125				3	2.5	2.9
Hamph	subadult	unknown	Hamburg	8390		9	Upper jaw	Left						#N/A	#N/A	#N/A	#N/A		4.1	4.1		3.8	3.9	4.1	3.85	5.2	21.32		4.5	4.1	1	3.2	3.1	4.3	3.15	4.7	20.21		#N/A	41.53	40.67	81.34				#N/A		3.5	2.9
Hamph	subadult	unknown	Hamburg	8390		9	Upper jaw	Right						#N/A	#N/A	#N/A	#N/A		4	4.2	1	3.8	3.8	4.1	3.8	5.1	20.91		4.4	4	1	3.4	3.3	4.2	3.35	4.5	18.9		#N/A	39.81						#N/A		3.3	2.7
Hamph	juvenile	Zoo Leipzig	Hamburg	833		3	Upper jaw	Left						#N/A	#N/A	#N/A	#N/A							#N/A	#N/A	#N/A	#N/A							#N/A	#N/A	#N/A	#N/A		0	0	0	0				#N/A		2.5	2.5
Hamph	juvenile	Zoo Leipzig	Hamburg	833		3	Upper jaw	Right						#N/A	#N/A	#N/A	#N/A							#N/A	#N/A	#N/A	#N/A							#N/A	#N/A	#N/A	#N/A		0	0						#N/A		2.6	2.6
Hamph	juvenile	unknown	Hamburg	9588		5	Upper jaw	Left						#N/A	#N/A	#N/A	#N/A							#N/A	#N/A	#N/A	#N/A		3.5	3.4	1	3.2	3.5	3.45	3.35	4.6	15.87		#N/A	15.87	16.2775	32.555				#N/A		3.4	3
Hamph	juvenile	unknown	Hamburg	9588		5	Upper jaw	Right						#N/A	#N/A	#N/A	#N/A							#N/A	#N/A	#N/A	#N/A		3.6	3.5	1	3.1	3.5	3.55	3.3	4.7	16.685		#N/A	16.685						#N/A		3.3	2.7
Hamph	juvenile	unknown	Hamburg	8391		4	Upper jaw	Left						#N/A	#N/A	#N/A	#N/A							#N/A	#N/A	#N/A	#N/A		3.2	3.3		2.5	2.8	3.25	2.65	4.2	13.65		#N/A	13.65	13.385	26.77				#N/A		3.1	3
Hamph	juvenile	unknown	Hamburg	8391		4	Upper jaw	Right						#N/A	#N/A	#N/A	#N/A							#N/A	#N/A	#N/A	#N/A		3.1	3.3		2.3	2.8	3.2	2.55	4.1	13.12		#N/A	13.12						#N/A		3.4	3
Hamph	adult	unknown	Hamburg	9589		14	Upper jaw	Left	3.5	4.6	x	4.6	4.3	4.05	4.45	4.6	18.63		5.2	5		3.5	2.9	5.1	3.2	5.2	26.52		4	3.9	1	2.1	2.2	3.95	2.15	3.3	13.035		13.1	58.185	59.8125	119.625		2.7	2.7	3.4
Hamph	adult	unknown	Hamburg	9589		14	Upper jaw	Right	3.8	4.3	x	4.8	4.5	4.05	4.65	4.7	19.035		4.9	5.1	1	3.6	3.1	5	3.35	5.4	27		4	3.9	1	2.4	2.2	3.95	2.3	3.9	15.405		14	61.44				1.6	2.8	3.4
Hamph	adult	unknown	Hamburg	4261		13	Upper jaw	Left	3.2	4	x	3.2	4.4	3.6	3.8	4.8	17.28		4.4	4.6	1	3.4	3.3	4.5	3.35	5.5	24.75		4	3.6	1	2.4	2.5	3.8	2.45	4.2	15.96		14.5	57.99	58.1775	116.355		3.1	2.7	3.5
Hamph	adult	unknown	Hamburg	4261		13	Upper jaw	Right	3.4	3.7	x	2.6	4.1	3.55	3.35	4.8	17.04		4.4	4.5	1	3.6	3.2	4.45	3.4	5.7	25.365		4	3.6	1	2.6	2.4	3.8	2.5	4.2	15.96		14.7	58.365				2.6	3.3	3.4
Hamph	adult	unknown	Hamburg	8395		11	Upper jaw	Left	3.6	3.9	x	3.1	3.5	3.75	3.3	4.5	16.875		4.4	4.5	1	3.7	3.6	4.45	3.65	4.9	21.805		3.8	3.6	1	2.3	2.5	3.7	2.4	4.3	15.91		13.7	54.59	55.02	110.04		2.7	3	3.2
Hamph	adult	unknown	Hamburg	8395		11	Upper jaw	Right	3.4	3.9	x	2.7	3.7	3.65	3.2	4.8	17.52		4.2	4.7	1	3.5	3.3	4.45	3.4	4.9	21.805		3.7	3.8		2.5	2.6	3.75	2.55	4.3	16.125		14	55.45				3	3.2	3
Hamph	juvenile	unknown	Karlsruhe	26621		9	Upper jaw	Left						#N/A	#N/A	#N/A	#N/A		4.1	4.4	1	3.6	3.8	4.25	3.7	5.2	22.1		4.2	3.9	1	2.9	2.5	4.05	2.7	4.7	19.035		#N/A	41.135	42.11	84.22				#N/A		3.1	2.9
Hamph	juvenile	unknown	Karlsruhe	26621		9	Upper jaw	Right						#N/A	#N/A	#N/A	#N/A		4.1	4.2	1	3.6	3.6	4.15	3.6	5.6	23.24		4.3	3.8	1	2.8	2.7	4.05	2.75	4.9	19.845		#N/A	43.085						#N/A		3.1	2.8
Hamph	juvenile	Cameroon	Karlsruhe	1600		7	Upper jaw	Left						#N/A	#N/A	#N/A	#N/A		3.6	3.7	1	2.9	3.2	3.65	3.05	4.8	17.52		3.9	3.9		2.3	2.2	3.9	2.25	4.4	17.16		#N/A	34.68	35.135	70.27				#N/A		3.3	2.9
Hamph	juvenile	Cameroon	Karlsruhe	1600		7	Upper jaw	Right						#N/A	#N/A	#N/A	#N/A		3.6	4.1	1	2.9	3.5	3.85	3.2	5	19.25		3.7	3.9		2.6	2.3	3.8	2.45	4.3	16.34		#N/A	35.59						#N/A		3.2	2.8
Hamph	juvenile	unknown	Karlsruhe	3828		6	Upper jaw	Left						#N/A	#N/A	#N/A	#N/A		2.5	3.2	1	1.4	2.2	2.85	1.8	3.9	11.115		3.3	3.6		2.8	3	3.45	2.9	4.3	14.835		#N/A	25.95	20.565	41.13				#N/A		2.7	2.6
Hamph	juvenile	unknown	Karlsruhe	3828		6	Upper jaw	Right						#N/A	#N/A	#N/A	#N/A							#N/A	#N/A	#N/A	#N/A		3.4	3.5		3	2.7	3.45	2.85	4.4	15.18		#N/A	15.18						#N/A		2.7	2.6
Hamph	subadult	unknown	Karlsruhe	26620		10	Upper jaw	Left						#N/A	#N/A	#N/A	#N/A		3.8	4.1	1	3.3	3.5	3.95	3.4	5.1	20.145		4.1	3.7	1	2.7	2.7	3.9	2.7	4.4	17.16		#N/A	37.305	36.975	73.95				2.6
Hamph	subadult	unknown	Karlsruhe	26620		10	Upper jaw	Right						#N/A	#N/A	#N/A	#N/A		3.7	3.9	1	3.5	3.7	3.8	3.6	5.4	20.52		3.9	3.6	1	2.7	2.3	3.75	2.5	4.3	16.125		#N/A	36.645						3.1
Hamph	adult	unknown	Karlsruhe	26623		15	Upper jaw	Left	4.3	4.8	x	3.1	3.1	4.55	3.1	5.6	25.48		4.7	4.7		2.8	3	4.7	2.9	4.9	23.03		4	3.9	1	1.6	2.2	3.95	1.9	3.7	14.615		14.2	63.125	63.285	126.57		2.7	2.4	2.8
Hamph	adult	unknown	Karlsruhe	26623		15	Upper jaw	Right	4.5	4.8	x	3	3.5	4.65	3.25	5.5	25.575		4.6	4.7	1	3	3.4	4.65	3.2	5.2	24.18		3.7	3.7		1.7	2.3	3.7	2	3.7	13.69		14.4	63.445				2.4	1.8	2.7
Hamph	adult	unknown	Karlsruhe	26619		11	Upper jaw	Left	4.8	5.1	x	4.7	5.5	4.95	5.1	5.4	26.73		5	5.1	1	3.5	3.1	5.05	3.3	5.3	26.765		4.6	4.3	1	2.7	2.9	4.45	2.8	4.3	19.135		15	72.63	71.94	143.88		3.3	2.8	3.3
Hamph	adult	unknown	Karlsruhe	26619		11	Upper jaw	Right	4.8	5.1	x	3.7	3.9	4.95	3.8	5.5	27.225		4.7	4.9	1	3.6	3.2	4.8	3.4	5	24		4.6	4.3	1	3	2.9	4.45	2.95	4.5	20.025		15	71.25				3.4	3.4	3.6
Hamph	adult	unknown	Karlsruhe	26617		13	Upper jaw	Left	3.7	4.2	x	3.7	3.9	3.95	3.8	5	19.75		4.5	5.1	1	3.8	3.6	4.8	3.7	5.2	24.96		4.6	4.4	1	2.2	2.3	4.5	2.25	4	18		14.2	62.71	63.515	127.03		3.3	2.7	3.2
Hamph	adult	unknown	Karlsruhe	26617		13	Upper jaw	Right	4.4	5	x	3.4	3.8	4.7	3.6	4.9	23.03		4.5	5.2	1	3.5	3.5	4.85	3.5	5.1	24.735		4.6	3.1	1	2.5	2.5	3.85	2.5	4.3	16.555		14.3	64.32				3.4	3	3.2
Hamph	29 years	Zoo Karlsruhe	Karlsruhe	11894	Male	13	Upper jaw	Left	4.1	5	x	4.1	4.4	4.55	4.25	4.8	21.84		4.9	4.6		3.7	3	4.75	3.35	4.4	20.9		3.9	3.6	1	2.7	2.6	3.75	2.65	3.6	13.5		12.8	56.24	55.1625	110.325		3.3	3.1	2.2
Hamph	29 years	Zoo Karlsruhe	Karlsruhe	11894	Male	13	Upper jaw	Right	4.4	4.6	x	4.9	4.7	4.5	4.8	4.7	21.15		4.9	4.7		3.5	3.1	4.8	3.3	4.2	20.16		3.9	3.4	1	3	3	3.65	3	3.5	12.775		12.4	54.085				3.4	3.2	2.4
Hamph	neonate	Zoo Karlsruhe	Karlsruhe	2020		1	Upper jaw	Left						#N/A	#N/A	#N/A	#N/A							#N/A	#N/A	#N/A	#N/A							#N/A	#N/A	#N/A	#N/A		0	0						#N/A
Hamph	neonate	Zoo Karlsruhe	Karlsruhe	2020		1	Upper jaw	Right						#N/A	#N/A	#N/A	#N/A							#N/A	#N/A	#N/A	#N/A							#N/A	#N/A	#N/A	#N/A		0	0						#N/A
Hamph	neonate	Zoo Karlsruhe	Karlsruhe	3970	Male	1	Upper jaw	Left						#N/A	#N/A	#N/A	#N/A							#N/A	#N/A	#N/A	#N/A							#N/A	#N/A	#N/A	#N/A		0	0						#N/A
Hamph	neonate	Zoo Karlsruhe	Karlsruhe	3970	Male	1	Upper jaw	Right						#N/A	#N/A	#N/A	#N/A							#N/A	#N/A	#N/A	#N/A							#N/A	#N/A	#N/A	#N/A		0	0						#N/A
Hamph	juvenile	Tanzania	Berlin	105823		1	Upper jaw	Left						#N/A	#N/A	#N/A	#N/A							#N/A	#N/A	#N/A	#N/A							#N/A	#N/A	#N/A	#N/A		0	0						#N/A
Hamph	juvenile	Tanzania	Berlin	105823		1	Upper jaw	Right						#N/A	#N/A	#N/A	#N/A							#N/A	#N/A	#N/A	#N/A							#N/A	#N/A	#N/A	#N/A		0	0						#N/A
Hamph	adult	unknown	Berlin	32132		10	Upper jaw	Left	3.3	3.7	x	3.1	3.7	3.5	3.4	4.7	16.45		4	4.3	1	3.8	3.9	4.15	3.85	4.8	19.92		3.8	3.6	1	3.8	3.3	3.7	3.55	4.6	17.02		14.1	53.39	53.7325	107.465		2.9	3.3	2.7
Hamph	adult	unknown	Berlin	32132		10	Upper jaw	Right	3.3	3.6	x	3.5	4.1	3.45	3.8	4.5	15.525		4.1	4.3	1	4.5	4.2	4.2	4.35	5	21		4.2	3.6	1	3.8	4	3.9	3.9	4.5	17.55		14	54.075				2.7	3.4	2.9
Hamph	juvenile	unknown	Berlin	14892		4	Upper jaw	Left						#N/A	#N/A	#N/A	#N/A							#N/A	#N/A	#N/A	#N/A		3	3.2		2.6	3	3.1	2.8	4.2	13.02		#N/A	13.02	13.22	26.44				#N/A		3.4	3.2
Hamph	juvenile	unknown	Berlin	14892		4	Upper jaw	Right						#N/A	#N/A	#N/A	#N/A							#N/A	#N/A	#N/A	#N/A		3	3.1		2.4	2.8	3.05	2.6	4.4	13.42		#N/A	13.42						#N/A		3.4	3.1
											99
											108
											0.916667
																				132	82									154	101																		59
																				0.621212										0.655844																			0.949153
[truncated: 154 more columns]

## Sheet: Skull Measurements
Species	Sex	Collected in	Collection ID	Upper jaw	Width across canines upper jaw	Length from Os incisivum to Os palatinum	Length from Os incisivum to Os occipitale	Lower jaw	Mandible Length	Width across canines lower jaw
Clib	Female	Hamburg	595	Upper jaw	7.2	11.8	18	Lower jaw	15.2	6.6
Clib	Female	Frankfurt	2634	Upper jaw	13.5	21.5	30.5	Lower jaw	25.5	11.5
Clib	unknown	Jena	2713	Upper jaw	12.4	#N/A	#N/A	Lower jaw	24	10.3
Clib	unknown	Hamburg	5237	Upper jaw	11.4	16	24.5	Lower jaw	21	9.8
Clib	Male	Hamburg	8413	Upper jaw	17	23	33	Lower jaw	27.5	13.2
Clib	unknown	Hamburg	9829	Upper jaw	14.6	21	30.5	Lower jaw	26	11.8
Clib	unknown	Basel	10941	Upper jaw	#N/A	#N/A	#N/A	Lower jaw	#N/A	#N/A
Clib	unknown	Basel	11886	Upper jaw	#N/A	#N/A	#N/A	Lower jaw	#N/A	#N/A
Clib	unknown	Basel	16638	Upper jaw	#N/A	#N/A	#N/A	Lower jaw	#N/A	#N/A
Clib	unknown	Berlin	17499	Upper jaw	14.5	21	31	Lower jaw	25.5	12.3
Clib	unknown	Stuttgart	17547	Upper jaw	16	21.8	31	Lower jaw	26	12.5
Clib	unknown	Zurich	20229	Upper jaw	#N/A	#N/A	#N/A	Lower jaw	#N/A	#N/A
Clib	unknown	Berlin	33726	Upper jaw	4.7	8.1	13.4	Lower jaw	10.8	4.7
Clib	Female	Stuttgart	45990	Upper jaw	14	22	32	Lower jaw	26	12.5
Clib	unknown	Berlin	46517	Upper jaw	4.2	7.5	12.1	Lower jaw	9.7	4
Clib	unknown	Berlin	77240	Upper jaw	15	21	30.5	Lower jaw	26	12
Clib	Male	Berlin	77242	Upper jaw	10.2	15.4	23	Lower jaw	17.5	9.3
Clib	Female	Frankfurt	97822	Upper jaw	10.5	15.5	24.5	Lower jaw	20	9.3
Clib	Female	Bonn	19650570	Upper jaw	14.7	20.5	31	Lower jaw	26	12.1
Clib	unknown	Bonn	19830078	Upper jaw	6.3	12.5	18	Lower jaw	15	6.2
Clib	Female	Bonn	19830079	Upper jaw	5.2	6.9	13.5	Lower jaw	11	4.9
Hamph	unknown	Frankfurt	479	Upper jaw	32.5	#N/A	#N/A	Lower jaw	48	33.5
Hamph	unknown	Frankfurt	480	Upper jaw	30.5	44.5	59	Lower jaw	50	36.5
Hamph	unknown	Frankfurt	481	Upper jaw	19.5	#N/A	#N/A	Lower jaw	37.5	23
Hamph	unknown	Frankfurt	482	Upper jaw	29	39	52	Lower jaw	51	30
Hamph	unknown	Frankfurt	483	Upper jaw	32.5	40	53.5	Lower jaw	51.5	35.5
Hamph	unknown	Hamburg	833	Upper jaw	12	18.5	29	Lower jaw	24	14.6
Hamph	unknown	Hamburg	1068	Upper jaw	30	42	58	Lower jaw	54.5	33
Hamph	unknown	Karlsruhe	1600	Upper jaw	24.5	34	45.5	Lower jaw	42.5	25.5
Hamph	Female	Stuttgart	1640	Upper jaw	32	43	58	Lower jaw	53	34
Hamph	unknown	Jena	1659	Upper jaw	34.5	47	63	Lower jaw	53.5	35.5
Hamph	unknown	Jena	1660	Upper jaw	32	43	58	Lower jaw	54	33
Hamph	unknown	Jena	1661	Upper jaw	25	#N/A	#N/A	Lower jaw	45.5	30
Hamph	unknown	Jena	1663	Upper jaw	36	#N/A	#N/A	Lower jaw	54	39
Hamph	unknown	Jena	1664	Upper jaw	35	47	62	Lower jaw	56.5	38
Hamph	unknown	Jena	1665	Upper jaw	33	#N/A	#N/A	Lower jaw	50.5	37
Hamph	unknown	Jena	1666	Upper jaw	29.5	37.5	52	Lower jaw	47.5	30
Hamph	unknown	Jena	1667	Upper jaw	40	53	69	Lower jaw	60.5	42.5
Hamph	unknown	Jena	1668	Upper jaw	23	31	45.5	Lower jaw	41	26
Hamph	unknown	Jena	1837	Upper jaw	25	36.5	51.5	Lower jaw	44.5	26.5
Hamph	unknown	Karlsruhe	2020	Upper jaw	8.7	12.3	20	Lower jaw	17	9.3
Hamph	unknown	Karlsruhe	3828	Upper jaw	22.5	32	45	Lower jaw	41	25
Hamph	Male	Karlsruhe	3970	Upper jaw	9.7	12.7	19.5	Lower jaw	16.5	9.4
Hamph	unknown	Hamburg	4261	Upper jaw	29	37	51	Lower jaw	47.5	32
Hamph	unknown	St. Gallen	6284	Upper jaw	32.5	43	58	Lower jaw	54	35
Hamph	unknown	St. Gallen	6285	Upper jaw	31	40.5	55.5	Lower jaw	52	34
Hamph	unknown	St. Gallen	6286	Upper jaw	28.5	38	53	Lower jaw	47.5	27.5
Hamph	unknown	St. Gallen	6288	Upper jaw	29	33	48	Lower jaw	46	32.5
Hamph	Female	Frankfurt	6426	Upper jaw	28	45	59.5	Lower jaw	56	35
Hamph	Male	Frankfurt	6427	Upper jaw	37.5	45	61	Lower jaw	55.5	41
Hamph	unknown	Basel	6498	Upper jaw	#N/A	#N/A	#N/A	Lower jaw	#N/A	#N/A
Hamph	unknown	Stuttgart	7320	Upper jaw	26.5	38.2	51.5	Lower jaw	45	30
Hamph	Male	Jena	7344	Upper jaw	8.6	12.1	19.5	Lower jaw	15.5	9.3
Hamph	unknown	Hamburg	8389	Upper jaw	29.5	38.5	54	Lower jaw	55.5	41
Hamph	unknown	Hamburg	8390	Upper jaw	25.5	36.5	50	Lower jaw	46	29
Hamph	unknown	Hamburg	8391	Upper jaw	20	26.5	38	Lower jaw	35	23
Hamph	unknown	Hamburg	8395	Upper jaw	27.5	37	51.5	Lower jaw	49.5	31.5
Hamph	unknown	Hamburg	9588	Upper jaw	20.5	31	45.5	Lower jaw	41	24
Hamph	unknown	Hamburg	9589	Upper jaw	26.5	38.5	52	Lower jaw	49	28.5
Hamph	Male	Karlsruhe	11894	Upper jaw	34.5	42	58	Lower jaw	52	38
Hamph	unknown	Zurich	13619	Upper jaw	#N/A	#N/A	#N/A	Lower jaw	#N/A	#N/A
Hamph	unknown	Zurich	14506	Upper jaw	#N/A	#N/A	#N/A	Lower jaw	#N/A	#N/A
Hamph	unknown	Zurich	14507	Upper jaw	#N/A	#N/A	#N/A	Lower jaw	#N/A	#N/A
Hamph	unknown	Zurich	14508	Upper jaw	#N/A	#N/A	#N/A	Lower jaw	#N/A	#N/A
Hamph	unknown	Zurich	14509	Upper jaw	#N/A	#N/A	#N/A	Lower jaw	#N/A	#N/A
Hamph	unknown	Berlin	14892	Upper jaw	16.5	#N/A	37.5	Lower jaw	35.5	18.5
Hamph	unknown	Basel	15968	Upper jaw	#N/A	#N/A	#N/A	Lower jaw	#N/A	#N/A
Hamph	unknown	Basel	16639	Upper jaw	#N/A	#N/A	#N/A	Lower jaw	#N/A	#N/A
Hamph	unknown	Basel	16785	Upper jaw	#N/A	#N/A	#N/A	Lower jaw	#N/A	#N/A
Hamph	unknown	Stuttgart	17519	Upper jaw	23.8	33	47	Lower jaw	44	25.5
Hamph	unknown	Stuttgart	17520	Upper jaw	25.2	#N/A	#N/A	Lower jaw	47	30
Hamph	unknown	Stuttgart	17521	Upper jaw	27	36	50	Lower jaw	47.5	30
Hamph	unknown	Stuttgart	17522	Upper jaw	36	48	62.5	Lower jaw	58	39.5
Hamph	unknown	Stuttgart	17523	Upper jaw	29	39	52.8	Lower jaw	48.8	34.5
Hamph	unknown	Stuttgart	17524	Upper jaw	32.7	#N/A	#N/A	Lower jaw	52.2	37
Hamph	unknown	Stuttgart	17525	Upper jaw	35	47	61	Lower jaw	56	38
Hamph	unknown	Stuttgart	17526	Upper jaw	40.5	49	65	Lower jaw	63	42.8
Hamph	unknown	Zurich	17912	Upper jaw	#N/A	#N/A	#N/A	Lower jaw	#N/A	#N/A
Hamph	unknown	Hamburg	20131	Upper jaw	29	37.5	51	Lower jaw	45	29.5
Hamph	unknown	Hamburg	20132	Upper jaw	33.5	#N/A	#N/A	Lower jaw	47	32
Hamph	unknown	Frankfurt	22061	Upper jaw	28	39	#N/A	Lower jaw	48.5	31.5
Hamph	unknown	Karlsruhe	26617	Upper jaw	32	46	61.5	Lower jaw	51	36
Hamph	unknown	Karlsruhe	26619	Upper jaw	40	51	66	Lower jaw	59.5	44.5
Hamph	unknown	Karlsruhe	26620	Upper jaw	28	37.5	52	Lower jaw	47	31
Hamph	unknown	Karlsruhe	26621	Upper jaw	27	37	50.5	Lower jaw	47	30
Hamph	unknown	Karlsruhe	26623	Upper jaw	38.5	48	63	Lower jaw	57.5	42
Hamph	unknown	Stuttgart	32102	Upper jaw	16	#N/A	#N/A	Lower jaw	34	17.5
Hamph	unknown	Stuttgart	32103	Upper jaw	24	34.5	48.6	Lower jaw	44	28.5
Hamph	unknown	Stuttgart	32105	Upper jaw	35	44	57	Lower jaw	51.8	33.5
Hamph	unknown	Berlin	32132	Upper jaw	31.5	44	58	Lower jaw	52.5	35.5
Hamph	unknown	Frankfurt	35448	Upper jaw	33.5	48.5	64.5	Lower jaw	55.5	37.5
Hamph	unknown	Frankfurt	35452	Upper jaw	33	46	62	Lower jaw	57.5	34.5
Hamph	unknown	Stuttgart	41502	Upper jaw	29.5	34.5	48.5	Lower jaw	49	32.8
Hamph	Male	Frankfurt	53506	Upper jaw	39	46.5	62.5	Lower jaw	58.5	41
Hamph	unknown	Berlin	105823	Upper jaw	8.1	10.7	18	Lower jaw	15.1	8.7
Hamph	unknown	Bonn	2014728	Upper jaw	35.5	47.5	63	Lower jaw	55.5	38
Hamph	unknown	Bonn	19540127	Upper jaw	29	45	59	Lower jaw	52	33
Hamph	unknown	Bonn	19780002	Upper jaw	22	32	46	Lower jaw	44	24.5
Hamph	Female	Bonn	20160739	Upper jaw	31	44	58	Lower jaw	52	33
Hamph	unknown	Bonn	20160740	Upper jaw	25.5	35	49	Lower jaw	49	27
Hamph	Female	Bonn	20160741	Upper jaw	19	27	40.5	Lower jaw	35	22.5
Hamph	unknown	Bonn	20160743	Upper jaw	21	29.5	44	Lower jaw	40	23
Hamph	Male	Bonn	20160744	Upper jaw	32	40	52	Lower jaw	49	35.5
Hamph	Female	Bonn	20160745	Upper jaw	33.5	41.5	59	Lower jaw	52.5	36
Hamph	unknown	Bonn	B1	Upper jaw	33	40	56	Lower jaw	54.5	36.5
Hamph	unknown	Bonn	B10	Upper jaw	31	37.5	52.5	Lower jaw	49	34.5
Hamph	unknown	Bonn	B2	Upper jaw	38	45	61	Lower jaw	52	38.5
Hamph	unknown	Basel	C2294	Upper jaw	#N/A	#N/A	#N/A	Lower jaw	#N/A	#N/A
Hamph	unknown	Basel	C286i	Upper jaw	#N/A	#N/A	#N/A	Lower jaw	#N/A	#N/A

## Sheet: Legend
Species	Hamph = Hippopotamus amphibius
	Clib = Choeropsis liberiensis
Collected in	Basel = the Natural History Museum Basel
	Zurich = Zoological Museum Zurich
	St. Gallen = the Natural History Museum St. Gallen
	Stuttgart = the Stuttgart State Museum of Natural History
	Bonn = the Zoological Research Museum Alexander Koenig Bonn
	Jena = the Phyletisches Museum Jena
	Hamburg = the Museum of Nature Hamburg
	Karlsruhe = the State Museum of Natural History Karlsruhe
Collection ID	Identification number of the corresponding skull
Teeth Abbreviations	P1 = First Premolar Tooth
	P2 = Second Premolar Tooth
	P3 = Third Premolar Tooth
	P4 = Fourth Premolar Tooth
	M1 = First Molar Tooth
	M2 = Second Molar Tooth
	M3 = Third Molar Tooth
Cusp 1	Anterior Cusp
Cusp 3	Posterior Cusp
Green Cell Color	= Calculated Values
Measurements	Width = Tooth Width
	Height = Tooth Height
	Length = Tooth Length
	Distance = The gap between two teeth
Tooth Area	Determined by multiplying the average of the tooth width by the tooth length
Anisodonty Index	Calculated by dividing the average width of an upper tooth by its average width in the lower jaw
Percental tooth length lower/upper jaw	= Tooth length devided by the total toothrow length of the corresponding side
Percental cusp width upper/lower jaw	= Dividing the Tooth width with the anterior cusp of the upper M3
Stabw	Standard deviation
Age Category Laws	Shows the assigned age category established by Laws 1968
